# Supplementary material for: Morphological re-description and molecular identification of Tabanidae (Diptera) in East Africa
Source: Zookeys. 2018 Jun 26;(769):117–44. doi: 10.3897/zookeys.769.21144 (PMC6030178; doi:10.3897/zookeys.769.21144)
Supplement: XML Treatment for Ancala fasciata [file zookeys.769.21144-treatment1.xml]

<!DOCTYPE tp:taxon-treatment
  PUBLIC "-//TaxonX//DTD Taxonomic Treatment Publishing DTD v0 20100105//EN" "tax-treatment-NSO.dtd">
<tp:taxon-treatment xmlns:tp="http://www.plazi.org/taxpub"><tp:treatment-meta><kwd-group><label>Taxon classification</label><kwd><named-content xmlns:xlink="http://www.w3.org/1999/xlink" content-type="kingdom">Animalia</named-content></kwd><kwd><named-content xmlns:xlink="http://www.w3.org/1999/xlink" content-type="order">Diptera</named-content></kwd><kwd><named-content xmlns:xlink="http://www.w3.org/1999/xlink" content-type="family">Tabanidae</named-content></kwd></kwd-group><mixed-citation publication-type="journal"><person-group><name><surname>Mugasa</surname><given-names>Claire M.</given-names></name><name><surname>Villinger</surname><given-names>Jandouwe</given-names></name><name><surname>Gitau</surname><given-names>Joseph</given-names></name><name><surname>Ndungu</surname><given-names>Nelly</given-names></name><name><surname>Marc Ciosi</surname><given-names/></name><name><surname>Masiga</surname><given-names>Daniel</given-names></name></person-group><article-title>Morphological re-description and molecular identification of <tp:taxon-name><tp:taxon-name-part taxon-name-part-type="family">Tabanidae</tp:taxon-name-part></tp:taxon-name> (<tp:taxon-name><tp:taxon-name-part taxon-name-part-type="order">Diptera</tp:taxon-name-part></tp:taxon-name>) in East Africa</article-title><source>Zookeys</source><day>26</day><month>6</month><year>2018</year><volume>2018</volume><issue>769</issue><fpage>117</fpage><lpage>144</lpage><pub-id pub-id-type="doi">10.3897/zookeys.769.21144</pub-id></mixed-citation></tp:treatment-meta><tp:nomenclature><tp:taxon-name>
              <tp:taxon-name-part taxon-name-part-type="genus" reg="Ancala">Ancala</tp:taxon-name-part>
              <tp:taxon-name-part taxon-name-part-type="species" reg="fasciata">fasciata</tp:taxon-name-part>
            </tp:taxon-name><tp:taxon-authority>Fabricus, 1775</tp:taxon-authority><xref ref-type="fig" rid="F3">Fig. 3A</xref></tp:nomenclature><tp:treatment-sec sec-type="Location" id="SECID0EGIBG"><title>Location.</title><p>Shores of Lake Victoria, Uganda</p></tp:treatment-sec><tp:treatment-sec sec-type="Descriprion" id="SECID0ELIBG"><title>Descriprion.</title><p>Head. Head as wide as thorax (Suppl. material <xref ref-type="supplementary-material" rid="S2">2</xref>: Figure S1A). Eyes shiny green (in freshly collected specimen), turn black after preservation in ethanol. Eyes separated by narrow brown frons with brown and black short hair. Callus (cs) brown, wide basally and tapering posteriorly to form a spindle-shaped upper callus, reaching midway frons. Scar-like callus at posterior end of frons (Suppl. material <xref ref-type="supplementary-material" rid="S2">2</xref>: Figure S1B). Antennae brown, first antennal segment (scape) is yellowish golden-brown with predominantly white hair and few black hairs that appear as a thorn-like anterior projection as on second segment. Third segment (flagellum) brown, relatively wide, with small white hair and four dark brown annulations. Second segment of the palpus is yellowish white with white recumbent hair, interspersed with few black hairs. Palpus with black tip and black labellum (Suppl. material <xref ref-type="supplementary-material" rid="S2">2</xref>: Figure S1C).</p><p>Thorax. Thorax brown with brownish-black patterns and black and golden-brown hair, with light brown median stripe that runs down to posterior end of the mesonotum. Median sublateral stripes (st) light brown; may be obscured and only reach half way of mesonotum. Scutellum yellowish and brown shades (brown with yellow postero-lateral border) with white and black hair. Prominent white hair tuft (hf) below postalar callus at base of wing (Suppl. material <xref ref-type="supplementary-material" rid="S2">2</xref>: Figure S1D). Halteres whitish yellow with a yellow stalk. Wing with typical basicosta and costa covered with short black hair with a longitudinal hairless groove. Wing with brown longitudinal cross band that runs up to discal cell and does not reach hind margin. The discal cell (dc) brown (Suppl. material <xref ref-type="supplementary-material" rid="S2">2</xref>: Figure S1A). Fore tibia differs in the species, “swollen” and black with black hair (Fig. <xref ref-type="fig" rid="F4">4A</xref>; Suppl. material <xref ref-type="supplementary-material" rid="S2">2</xref>: Figure S1E). Fore femur is brown with black and white hair, tarsus black with black hair. Hind tibia brown with a darker shade distally and lighter basally. Distally hair predominantly black with few white hair, proximal more white hair. Hind femur brownish yellow or golden yellow with white hair, tarsus dark brown with black hair. Middle leg same as hind leg.</p><p>Abdomen. Abdomen yellow with yellow and black hair. Seventh segment pointed (Suppl. material <xref ref-type="supplementary-material" rid="S2">2</xref>: Figure S1A). Ventral surface yellow with yellow hair except on last segment with white and black hair.</p></tp:treatment-sec><tp:treatment-sec><!--Section generated to contain objects referenced in tp:taxon-treatment.--><fig id="F3" position="float" orientation="portrait"><label>Figure 3.</label><caption><p>Whole tabanid flies. <bold>A</bold> <italic><tp:taxon-name><tp:taxon-name-part taxon-name-part-type="genus" reg="Ancala">Ancala</tp:taxon-name-part> <tp:taxon-name-part taxon-name-part-type="species" reg="fasciata">fasciata</tp:taxon-name-part></tp:taxon-name></italic>, discal cell (dc) <bold>B</bold> <italic><tp:taxon-name><tp:taxon-name-part taxon-name-part-type="genus" reg="Tabanus">Tabanus</tp:taxon-name-part> <tp:taxon-name-part taxon-name-part-type="species" reg="thoracinus">thoracinus</tp:taxon-name-part></tp:taxon-name></italic>, discal cell (dc), haltare (ht) <bold>C</bold> <italic><tp:taxon-name><tp:taxon-name-part taxon-name-part-type="genus" reg="Tabanus">Tabanus</tp:taxon-name-part> <tp:taxon-name-part taxon-name-part-type="species" reg="donaldsoni">donaldsoni</tp:taxon-name-part></tp:taxon-name></italic>, distinct R4 appendix (px) <bold>D</bold> <italic><tp:taxon-name><tp:taxon-name-part taxon-name-part-type="genus" reg="Tabanus">Tabanus</tp:taxon-name-part> <tp:taxon-name-part taxon-name-part-type="species" reg="taeniola">taeniola</tp:taxon-name-part></tp:taxon-name></italic>, median stripe (ms), parafacial hair (pf), antennae (at), labellum (lbl), palpus (lp) <bold>E</bold> <italic><tp:taxon-name><tp:taxon-name-part taxon-name-part-type="genus" reg="Tabanus">Tabanus</tp:taxon-name-part> <tp:taxon-name-part taxon-name-part-type="species" reg="taeniola">taeniola</tp:taxon-name-part> <tp:taxon-name-part taxon-name-part-type="subspecies" reg="variatus">variatus</tp:taxon-name-part></tp:taxon-name></italic>, medial triangles (mt), peri-median bands (pm) <bold>F</bold> <italic><tp:taxon-name><tp:taxon-name-part taxon-name-part-type="genus" reg="Tabanus">Tabanus</tp:taxon-name-part> <tp:taxon-name-part taxon-name-part-type="species" reg="gratus">gratus</tp:taxon-name-part></tp:taxon-name></italic>, haltares (ht), comma shaped shades (cm) <bold>G</bold> <italic><tp:taxon-name><tp:taxon-name-part taxon-name-part-type="genus" reg="Tabanus">Tabanus</tp:taxon-name-part> <tp:taxon-name-part taxon-name-part-type="species" reg="guineensis">guineensis</tp:taxon-name-part></tp:taxon-name></italic> <bold>H</bold> <italic><tp:taxon-name><tp:taxon-name-part taxon-name-part-type="genus" reg="Atylotus">Atylotus</tp:taxon-name-part> <tp:taxon-name-part taxon-name-part-type="species" reg="nigromaculatus">nigromaculatus</tp:taxon-name-part></tp:taxon-name></italic>, eyes with thin black horizontal line (hl) <bold>I</bold> <italic><tp:taxon-name><tp:taxon-name-part taxon-name-part-type="genus" reg="Atylotus">Atylotus</tp:taxon-name-part> <tp:taxon-name-part taxon-name-part-type="species" reg="diurnus">diurnus</tp:taxon-name-part></tp:taxon-name></italic>, haltares (ht), wing with indistinct appendix (px) <bold>J</bold> <italic><tp:taxon-name><tp:taxon-name-part taxon-name-part-type="genus" reg="Haematopota">Haematopota</tp:taxon-name-part> <tp:taxon-name-part taxon-name-part-type="species" reg="duttoni">duttoni</tp:taxon-name-part></tp:taxon-name></italic> <bold>K</bold> <italic><tp:taxon-name><tp:taxon-name-part taxon-name-part-type="genus" reg="Haematopota">Haematopota</tp:taxon-name-part> <tp:taxon-name-part taxon-name-part-type="species" reg="fenestralis">fenestralis</tp:taxon-name-part></tp:taxon-name></italic>, double white streak (ds) <bold>L</bold> <italic><tp:taxon-name><tp:taxon-name-part taxon-name-part-type="genus" reg="Chrysops">Chrysops</tp:taxon-name-part> <tp:taxon-name-part taxon-name-part-type="species" reg="distinctipennis">distinctipennis</tp:taxon-name-part></tp:taxon-name></italic>, hair tufts (hf), bifurcating band (bf).</p></caption><graphic xmlns:xlink="http://www.w3.org/1999/xlink" xlink:href="zookeys-769-117-g003.jpg" position="float" orientation="portrait" xlink:type="simple" id="oo_212725.jpg"/></fig><supplementary-material xmlns:xlink="http://www.w3.org/1999/xlink" id="S2" position="float" orientation="portrait" xlink:type="simple"><label>Supplementary material 2</label><caption><p>Supplementary figures S1-S13</p></caption><media xlink:href="zookeys-769-117-s002.pdf" mimetype="application" mime-subtype="pdf" position="float" orientation="portrait" xlink:type="simple" id="oo_212728.pdf"/><permissions><license license-type="creative-commons-attribution" xlink:href="http://creativecommons.org/licenses/by/4.0/" xlink:type="simple"><license-p>This is an open access article distributed under the terms of the Creative Commons Attribution License (CC BY 4.0), which permits unrestricted use, distribution, and reproduction in any medium, provided the original author and source are credited.</license-p></license></permissions><attrib specific-use="authors">Claire M. Mugasa, Jandouwe Villinger, Joseph Gitau, Nelly Ndungu, Marc Ciosi, Daniel Masiga</attrib></supplementary-material><fig id="F4" position="float" orientation="portrait"><label>Figure 4.</label><caption><p>Key morphological features of sampled tabanid species<bold>. A</bold> <italic><tp:taxon-name><tp:taxon-name-part taxon-name-part-type="genus" reg="Ancala">Ancala</tp:taxon-name-part> <tp:taxon-name-part taxon-name-part-type="species" reg="fasciata">fasciata</tp:taxon-name-part></tp:taxon-name></italic> <bold>B</bold> <italic><tp:taxon-name><tp:taxon-name-part taxon-name-part-type="genus" reg="Tabanus">Tabanus</tp:taxon-name-part> <tp:taxon-name-part taxon-name-part-type="species" reg="donaldsoni">donaldsoni</tp:taxon-name-part></tp:taxon-name></italic> green eyes (in fresh sample) <bold>C</bold> <italic><tp:taxon-name><tp:taxon-name-part taxon-name-part-type="genus" reg="Tabanus">Tabanus</tp:taxon-name-part> <tp:taxon-name-part taxon-name-part-type="species" reg="donaldsoni">donaldsoni</tp:taxon-name-part></tp:taxon-name></italic>, wing with distinct R4 appendix (px), indistict hair tuft (hf) <bold>D</bold> <italic><tp:taxon-name><tp:taxon-name-part taxon-name-part-type="genus" reg="Atylotus">Atylotus</tp:taxon-name-part> <tp:taxon-name-part taxon-name-part-type="species" reg="nigromaculatus">nigromaculatus</tp:taxon-name-part></tp:taxon-name></italic>, wing with short, clear appendix on R4 <bold>E</bold> <italic><tp:taxon-name><tp:taxon-name-part taxon-name-part-type="genus" reg="Haematopota">Haematopota</tp:taxon-name-part> <tp:taxon-name-part taxon-name-part-type="species" reg="duttoni">duttoni</tp:taxon-name-part></tp:taxon-name></italic>, mottled wing with a right angled white thick line (in black circle) between vein A1 and the wing margin, the R4 has a long appendix <bold>F</bold> <italic><tp:taxon-name><tp:taxon-name-part taxon-name-part-type="genus" reg="Haematopota">Haematopota</tp:taxon-name-part> <tp:taxon-name-part taxon-name-part-type="species" reg="fenestralis">fenestralis</tp:taxon-name-part></tp:taxon-name></italic>, shiny black callus on frons, eyes have bright coloured bands <bold>G</bold> <italic><tp:taxon-name><tp:taxon-name-part taxon-name-part-type="genus" reg="Chrysops">Chrysops</tp:taxon-name-part> <tp:taxon-name-part taxon-name-part-type="species" reg="brucei">brucei</tp:taxon-name-part></tp:taxon-name></italic>, lateral view of head showing the antenna, black mouth parts and brown legs (partial).</p></caption><graphic xmlns:xlink="http://www.w3.org/1999/xlink" xlink:href="zookeys-769-117-g004.jpg" position="float" orientation="portrait" xlink:type="simple" id="oo_212726.jpg"/></fig></tp:treatment-sec></tp:taxon-treatment>
