# Supplementary material for: Morphological re-description and molecular identification of Tabanidae (Diptera) in East Africa
Source: Zookeys. 2018 Jun 26;(769):117–44. doi: 10.3897/zookeys.769.21144 (PMC6030178; doi:10.3897/zookeys.769.21144)
Supplement: XML Treatment for Tabanus gratus [file zookeys.769.21144-treatment3.xml]

<!DOCTYPE tp:taxon-treatment
  PUBLIC "-//TaxonX//DTD Taxonomic Treatment Publishing DTD v0 20100105//EN" "tax-treatment-NSO.dtd">
<tp:taxon-treatment xmlns:tp="http://www.plazi.org/taxpub"><tp:treatment-meta><kwd-group><label>Taxon classification</label><kwd><named-content xmlns:xlink="http://www.w3.org/1999/xlink" content-type="kingdom">Animalia</named-content></kwd><kwd><named-content xmlns:xlink="http://www.w3.org/1999/xlink" content-type="order">Diptera</named-content></kwd><kwd><named-content xmlns:xlink="http://www.w3.org/1999/xlink" content-type="family">Tabanidae</named-content></kwd></kwd-group><mixed-citation publication-type="journal"><person-group><name><surname>Mugasa</surname><given-names>Claire M.</given-names></name><name><surname>Villinger</surname><given-names>Jandouwe</given-names></name><name><surname>Gitau</surname><given-names>Joseph</given-names></name><name><surname>Ndungu</surname><given-names>Nelly</given-names></name><name><surname>Marc Ciosi</surname><given-names/></name><name><surname>Masiga</surname><given-names>Daniel</given-names></name></person-group><article-title>Morphological re-description and molecular identification of <tp:taxon-name><tp:taxon-name-part taxon-name-part-type="family">Tabanidae</tp:taxon-name-part></tp:taxon-name> (<tp:taxon-name><tp:taxon-name-part taxon-name-part-type="order">Diptera</tp:taxon-name-part></tp:taxon-name>) in East Africa</article-title><source>Zookeys</source><day>26</day><month>6</month><year>2018</year><volume>2018</volume><issue>769</issue><fpage>117</fpage><lpage>144</lpage><pub-id pub-id-type="doi">10.3897/zookeys.769.21144</pub-id></mixed-citation></tp:treatment-meta><tp:nomenclature><tp:taxon-name>
              <tp:taxon-name-part taxon-name-part-type="genus" reg="Tabanus">Tabanus</tp:taxon-name-part>
              <tp:taxon-name-part taxon-name-part-type="species" reg="gratus">gratus</tp:taxon-name-part>
            </tp:taxon-name><tp:taxon-authority>Loew, 1858</tp:taxon-authority><xref ref-type="fig" rid="F3">Fig. 3F</xref></tp:nomenclature><tp:treatment-sec sec-type="Location" id="SECID0EGOBG"><title>Location.</title><p>Tarangire National Park, Tanzania.</p><p>This fly is darker brown, smaller and slenderer than <italic><tp:taxon-name><tp:taxon-name-part taxon-name-part-type="genus" reg="Tabanus">T.</tp:taxon-name-part> <tp:taxon-name-part taxon-name-part-type="species" reg="taeniola">taeniola</tp:taxon-name-part></tp:taxon-name></italic> Palisot de Beauvois (1807). However, the colour of <italic><tp:taxon-name><tp:taxon-name-part taxon-name-part-type="genus" reg="Tabanus">T.</tp:taxon-name-part> <tp:taxon-name-part taxon-name-part-type="species" reg="gratus">gratus</tp:taxon-name-part></tp:taxon-name></italic> Loew (1858) collected from Nguruman, Kenya is lighter brown with golden stripes on abdomen.</p></tp:treatment-sec><tp:treatment-sec sec-type="Descriprion" id="SECID0EDPBG"><title>Descriprion.</title><p>Head. Head wider than thorax with slightly concave posterior vertex (Suppl. material <xref ref-type="supplementary-material" rid="S2">2</xref>: Figure S6A). Eyes black with green and black bands when fresh that disappear after the sample dries up. Eyes separated by dark brown frons with black hair. Basal callus dark brown, large and as wide as frons, extending upwards in slender projection connecting with smaller upper tear-drop shaped callus. On each side of upper callus a thick comma-shaped black shade. Long white parafacial hair (Suppl. material <xref ref-type="supplementary-material" rid="S2">2</xref>: Figure S6B). Scape large, light brown with white hair except at tip of the segment with black hair. Pedicel small and brown, more or less covered (obscured) between scape and flagellum, black hair at anterior end. Third segment orange brown with few black hairs. Second palpal segment whitish grey with black and white hair. Labellum brownish grey.</p><p>Thorax. Thorax black with black and brown hair; brown median stripe traverses thorax and lateral margins of the scutellum. Sub-lateral stripes greyish brown with golden brown hair. Lateral margins of thorax greyish white. Hair tufts only seen ventrally at the base of wing. White halteres (Suppl. material <xref ref-type="supplementary-material" rid="S2">2</xref>: Figure S6A). Brown fore tibia covered with short white and black hair except anteriorally dark brown covered with black hair. Fore femur brown with black hair and long white hair. Fore tarsus black with black hair. Hind tibia light brown with white and black hair. Hind femur light brown with long white hair. Tarsus yellowish brown with black and white hair. Middle legs same as hind legs. Wing clear and R4 has no appendix (Suppl. material <xref ref-type="supplementary-material" rid="S2">2</xref>: Figure S6C).</p><p>Abdomen. Abdomen brown, slender and tapers to the posterior end with black and brown hair, has white median and two lateral stripes pale brownish orange grey, with orange brown part at posterior end of each segment. Stripes have whitish hair. Median stripe narrow in first two segments but widens on the third, widest on the fourth segment before it tapering down to last segment. Lateral stripes wide on first and second segments but gradually narrow as they converge slightly at posterior end of abdomen. Lateral abdominal margins ashy grey (Suppl. material <xref ref-type="supplementary-material" rid="S2">2</xref>: Figure S6A). Ventral abdominal surface brown with white hair.</p></tp:treatment-sec><tp:treatment-sec><!--Section generated to contain objects referenced in tp:taxon-treatment.--><fig id="F3" position="float" orientation="portrait"><label>Figure 3.</label><caption><p>Whole tabanid flies. <bold>A</bold> <italic><tp:taxon-name><tp:taxon-name-part taxon-name-part-type="genus" reg="Ancala">Ancala</tp:taxon-name-part> <tp:taxon-name-part taxon-name-part-type="species" reg="fasciata">fasciata</tp:taxon-name-part></tp:taxon-name></italic>, discal cell (dc) <bold>B</bold> <italic><tp:taxon-name><tp:taxon-name-part taxon-name-part-type="genus" reg="Tabanus">Tabanus</tp:taxon-name-part> <tp:taxon-name-part taxon-name-part-type="species" reg="thoracinus">thoracinus</tp:taxon-name-part></tp:taxon-name></italic>, discal cell (dc), haltare (ht) <bold>C</bold> <italic><tp:taxon-name><tp:taxon-name-part taxon-name-part-type="genus" reg="Tabanus">Tabanus</tp:taxon-name-part> <tp:taxon-name-part taxon-name-part-type="species" reg="donaldsoni">donaldsoni</tp:taxon-name-part></tp:taxon-name></italic>, distinct R4 appendix (px) <bold>D</bold> <italic><tp:taxon-name><tp:taxon-name-part taxon-name-part-type="genus" reg="Tabanus">Tabanus</tp:taxon-name-part> <tp:taxon-name-part taxon-name-part-type="species" reg="taeniola">taeniola</tp:taxon-name-part></tp:taxon-name></italic>, median stripe (ms), parafacial hair (pf), antennae (at), labellum (lbl), palpus (lp) <bold>E</bold> <italic><tp:taxon-name><tp:taxon-name-part taxon-name-part-type="genus" reg="Tabanus">Tabanus</tp:taxon-name-part> <tp:taxon-name-part taxon-name-part-type="species" reg="taeniola">taeniola</tp:taxon-name-part> <tp:taxon-name-part taxon-name-part-type="subspecies" reg="variatus">variatus</tp:taxon-name-part></tp:taxon-name></italic>, medial triangles (mt), peri-median bands (pm) <bold>F</bold> <italic><tp:taxon-name><tp:taxon-name-part taxon-name-part-type="genus" reg="Tabanus">Tabanus</tp:taxon-name-part> <tp:taxon-name-part taxon-name-part-type="species" reg="gratus">gratus</tp:taxon-name-part></tp:taxon-name></italic>, haltares (ht), comma shaped shades (cm) <bold>G</bold> <italic><tp:taxon-name><tp:taxon-name-part taxon-name-part-type="genus" reg="Tabanus">Tabanus</tp:taxon-name-part> <tp:taxon-name-part taxon-name-part-type="species" reg="guineensis">guineensis</tp:taxon-name-part></tp:taxon-name></italic> <bold>H</bold> <italic><tp:taxon-name><tp:taxon-name-part taxon-name-part-type="genus" reg="Atylotus">Atylotus</tp:taxon-name-part> <tp:taxon-name-part taxon-name-part-type="species" reg="nigromaculatus">nigromaculatus</tp:taxon-name-part></tp:taxon-name></italic>, eyes with thin black horizontal line (hl) <bold>I</bold> <italic><tp:taxon-name><tp:taxon-name-part taxon-name-part-type="genus" reg="Atylotus">Atylotus</tp:taxon-name-part> <tp:taxon-name-part taxon-name-part-type="species" reg="diurnus">diurnus</tp:taxon-name-part></tp:taxon-name></italic>, haltares (ht), wing with indistinct appendix (px) <bold>J</bold> <italic><tp:taxon-name><tp:taxon-name-part taxon-name-part-type="genus" reg="Haematopota">Haematopota</tp:taxon-name-part> <tp:taxon-name-part taxon-name-part-type="species" reg="duttoni">duttoni</tp:taxon-name-part></tp:taxon-name></italic> <bold>K</bold> <italic><tp:taxon-name><tp:taxon-name-part taxon-name-part-type="genus" reg="Haematopota">Haematopota</tp:taxon-name-part> <tp:taxon-name-part taxon-name-part-type="species" reg="fenestralis">fenestralis</tp:taxon-name-part></tp:taxon-name></italic>, double white streak (ds) <bold>L</bold> <italic><tp:taxon-name><tp:taxon-name-part taxon-name-part-type="genus" reg="Chrysops">Chrysops</tp:taxon-name-part> <tp:taxon-name-part taxon-name-part-type="species" reg="distinctipennis">distinctipennis</tp:taxon-name-part></tp:taxon-name></italic>, hair tufts (hf), bifurcating band (bf).</p></caption><graphic xmlns:xlink="http://www.w3.org/1999/xlink" xlink:href="zookeys-769-117-g003.jpg" position="float" orientation="portrait" xlink:type="simple" id="oo_212725.jpg"/></fig><supplementary-material xmlns:xlink="http://www.w3.org/1999/xlink" id="S2" position="float" orientation="portrait" xlink:type="simple"><label>Supplementary material 2</label><caption><p>Supplementary figures S1-S13</p></caption><media xlink:href="zookeys-769-117-s002.pdf" mimetype="application" mime-subtype="pdf" position="float" orientation="portrait" xlink:type="simple" id="oo_212728.pdf"/><permissions><license license-type="creative-commons-attribution" xlink:href="http://creativecommons.org/licenses/by/4.0/" xlink:type="simple"><license-p>This is an open access article distributed under the terms of the Creative Commons Attribution License (CC BY 4.0), which permits unrestricted use, distribution, and reproduction in any medium, provided the original author and source are credited.</license-p></license></permissions><attrib specific-use="authors">Claire M. Mugasa, Jandouwe Villinger, Joseph Gitau, Nelly Ndungu, Marc Ciosi, Daniel Masiga</attrib></supplementary-material></tp:treatment-sec></tp:taxon-treatment>
