# Supplementary material for: Morphological re-description and molecular identification of Tabanidae (Diptera) in East Africa
Source: Zookeys. 2018 Jun 26;(769):117–44. doi: 10.3897/zookeys.769.21144 (PMC6030178; doi:10.3897/zookeys.769.21144)
Supplement: XML Treatment for Tabanus taeniola variatus [file zookeys.769.21144-treatment6.xml]

<!DOCTYPE tp:taxon-treatment
  PUBLIC "-//TaxonX//DTD Taxonomic Treatment Publishing DTD v0 20100105//EN" "tax-treatment-NSO.dtd">
<tp:taxon-treatment xmlns:tp="http://www.plazi.org/taxpub"><tp:treatment-meta><kwd-group><label>Taxon classification</label><kwd><named-content xmlns:xlink="http://www.w3.org/1999/xlink" content-type="kingdom">Animalia</named-content></kwd><kwd><named-content xmlns:xlink="http://www.w3.org/1999/xlink" content-type="order">Diptera</named-content></kwd><kwd><named-content xmlns:xlink="http://www.w3.org/1999/xlink" content-type="family">Tabanidae</named-content></kwd></kwd-group><mixed-citation publication-type="journal"><person-group><name><surname>Mugasa</surname><given-names>Claire M.</given-names></name><name><surname>Villinger</surname><given-names>Jandouwe</given-names></name><name><surname>Gitau</surname><given-names>Joseph</given-names></name><name><surname>Ndungu</surname><given-names>Nelly</given-names></name><name><surname>Marc Ciosi</surname><given-names/></name><name><surname>Masiga</surname><given-names>Daniel</given-names></name></person-group><article-title>Morphological re-description and molecular identification of <tp:taxon-name><tp:taxon-name-part taxon-name-part-type="family">Tabanidae</tp:taxon-name-part></tp:taxon-name> (<tp:taxon-name><tp:taxon-name-part taxon-name-part-type="order">Diptera</tp:taxon-name-part></tp:taxon-name>) in East Africa</article-title><source>Zookeys</source><day>26</day><month>6</month><year>2018</year><volume>2018</volume><issue>769</issue><fpage>117</fpage><lpage>144</lpage><pub-id pub-id-type="doi">10.3897/zookeys.769.21144</pub-id></mixed-citation></tp:treatment-meta><tp:nomenclature><tp:taxon-name>
              <tp:taxon-name-part taxon-name-part-type="genus" reg="Tabanus">Tabanus</tp:taxon-name-part>
              <tp:taxon-name-part taxon-name-part-type="species" reg="taeniola">taeniola</tp:taxon-name-part>
              <tp:taxon-name-part taxon-name-part-type="subspecies" reg="variatus">variatus</tp:taxon-name-part>
            </tp:taxon-name><tp:taxon-authority>Oldroyd, 1954</tp:taxon-authority><xref ref-type="fig" rid="F3">Fig. 3E</xref></tp:nomenclature><tp:treatment-sec sec-type="Location" id="SECID0EYWBG"><title>Location.</title><p>Tarangire National Park, Tanzania</p></tp:treatment-sec><tp:treatment-sec sec-type="Descriprion" id="SECID0E4WBG"><title>Descriprion.</title><p>Head. Head wide, posterior vertex slightly concave (Suppl. material <xref ref-type="supplementary-material" rid="S2">2</xref>: Figure S5A). Eyes black without bands, separated by greyish frons with white hair and black hair posteriorly. Bell-shaped callus; dark brown basal callus joined to upper callus by narrow constriction (Suppl. material <xref ref-type="supplementary-material" rid="S2">2</xref>: Figure S5B). Distinct white parafacial hair as seen in <italic><tp:taxon-name><tp:taxon-name-part taxon-name-part-type="genus" reg="Tabanus">T.</tp:taxon-name-part> <tp:taxon-name-part taxon-name-part-type="species" reg="taeniola">taeniola</tp:taxon-name-part></tp:taxon-name></italic> described by <xref ref-type="bibr" rid="B38">Oldroyd (1954)</xref> (Suppl. material <xref ref-type="supplementary-material" rid="S2">2</xref>: Figure S4A), but with a different callus shape, where upper callus ends flat (not tapering), thus a different subspecies (<italic><tp:taxon-name><tp:taxon-name-part taxon-name-part-type="genus" reg="Tabanus">T.</tp:taxon-name-part> <tp:taxon-name-part taxon-name-part-type="species" reg="taeniola">taeniola</tp:taxon-name-part> <tp:taxon-name-part taxon-name-part-type="subspecies" reg="variatus">variatus</tp:taxon-name-part></tp:taxon-name></italic>). Antennae with two shades of brown; scape is light brown with white hair at base and black hair at anterior. Anterior-most point of scapes has brownish orange tinge. Pedicel also light brown, small, appears engulfed between scape and flagellum segment with black hair anteriorly that appear as thorn-like projection. Flagellum light brown at base up to projection, but darkens anteriorly to dark brown; annulations black, similar to <italic><tp:taxon-name><tp:taxon-name-part taxon-name-part-type="genus" reg="Tabanus">T.</tp:taxon-name-part> <tp:taxon-name-part taxon-name-part-type="species" reg="taeniola">taeniola</tp:taxon-name-part></tp:taxon-name></italic> (Suppl. material <xref ref-type="supplementary-material" rid="S2">2</xref>: Figure S5A). Second segment of palpus dull white with white hair ventrally, dorsally few black hairs mixed among the white. Labellum black with black hair as described in <italic><tp:taxon-name><tp:taxon-name-part taxon-name-part-type="genus" reg="Tabanus">T.</tp:taxon-name-part> <tp:taxon-name-part taxon-name-part-type="species" reg="taeniola">taeniola</tp:taxon-name-part></tp:taxon-name></italic>.</p><p>Thorax. Thorax greyish brown with long whitish grey hair mixed with black hair. Median stripe distinctly whitish grey reaching posterior thorax. Sublateral stripes greyish white and less distinct, but nevertheless reach the posterior thorax. Dark brown scutellum with recumbent grey hair, especially at margins. Tufts of white hair at postalar callus wing base. Halteres whitish to golden yellow (Suppl. material <xref ref-type="supplementary-material" rid="S2">2</xref>: Figure S5B). Wing clear and R4 without appendix (Suppl. material <xref ref-type="supplementary-material" rid="S2">2</xref>: Figure S5C). Middle leg same as hind leg. Distal third (1/3) of fore tibia of foreleg is black with black hair; the rest of tibia light brown with white hair interspersed with few black hair (Suppl. material <xref ref-type="supplementary-material" rid="S2">2</xref>: Figure S5D). Brownish yellow hind tibia with white hair interspersed with few black hair, hind femur ashy grey with long white hair. Tarsus light brown with black hair (Suppl. material <xref ref-type="supplementary-material" rid="S2">2</xref>: Figure S5E) and each leg has two tarsal claws.</p><p>Abdomen. Abdomen golden brown with black and white hair, with dorso-medial black band on first two segments, broad on first segment and narrower on second. Band does not completely traverse second segment. Segments with distinct triangular pattern medially light brown anteriorly and fades into greyish brown posteriorly. Triangular patterns have black hair mixed with white hair. Abdomen with black hair laterally; medial abdomen greyish brown with white and black hair. Ventrally brown surface with whitish hair except for last two black segments (Suppl. material <xref ref-type="supplementary-material" rid="S2">2</xref>: Figure S5A).</p></tp:treatment-sec><tp:treatment-sec><!--Section generated to contain objects referenced in tp:taxon-treatment.--><fig id="F3" position="float" orientation="portrait"><label>Figure 3.</label><caption><p>Whole tabanid flies. <bold>A</bold> <italic><tp:taxon-name><tp:taxon-name-part taxon-name-part-type="genus" reg="Ancala">Ancala</tp:taxon-name-part> <tp:taxon-name-part taxon-name-part-type="species" reg="fasciata">fasciata</tp:taxon-name-part></tp:taxon-name></italic>, discal cell (dc) <bold>B</bold> <italic><tp:taxon-name><tp:taxon-name-part taxon-name-part-type="genus" reg="Tabanus">Tabanus</tp:taxon-name-part> <tp:taxon-name-part taxon-name-part-type="species" reg="thoracinus">thoracinus</tp:taxon-name-part></tp:taxon-name></italic>, discal cell (dc), haltare (ht) <bold>C</bold> <italic><tp:taxon-name><tp:taxon-name-part taxon-name-part-type="genus" reg="Tabanus">Tabanus</tp:taxon-name-part> <tp:taxon-name-part taxon-name-part-type="species" reg="donaldsoni">donaldsoni</tp:taxon-name-part></tp:taxon-name></italic>, distinct R4 appendix (px) <bold>D</bold> <italic><tp:taxon-name><tp:taxon-name-part taxon-name-part-type="genus" reg="Tabanus">Tabanus</tp:taxon-name-part> <tp:taxon-name-part taxon-name-part-type="species" reg="taeniola">taeniola</tp:taxon-name-part></tp:taxon-name></italic>, median stripe (ms), parafacial hair (pf), antennae (at), labellum (lbl), palpus (lp) <bold>E</bold> <italic><tp:taxon-name><tp:taxon-name-part taxon-name-part-type="genus" reg="Tabanus">Tabanus</tp:taxon-name-part> <tp:taxon-name-part taxon-name-part-type="species" reg="taeniola">taeniola</tp:taxon-name-part> <tp:taxon-name-part taxon-name-part-type="subspecies" reg="variatus">variatus</tp:taxon-name-part></tp:taxon-name></italic>, medial triangles (mt), peri-median bands (pm) <bold>F</bold> <italic><tp:taxon-name><tp:taxon-name-part taxon-name-part-type="genus" reg="Tabanus">Tabanus</tp:taxon-name-part> <tp:taxon-name-part taxon-name-part-type="species" reg="gratus">gratus</tp:taxon-name-part></tp:taxon-name></italic>, haltares (ht), comma shaped shades (cm) <bold>G</bold> <italic><tp:taxon-name><tp:taxon-name-part taxon-name-part-type="genus" reg="Tabanus">Tabanus</tp:taxon-name-part> <tp:taxon-name-part taxon-name-part-type="species" reg="guineensis">guineensis</tp:taxon-name-part></tp:taxon-name></italic> <bold>H</bold> <italic><tp:taxon-name><tp:taxon-name-part taxon-name-part-type="genus" reg="Atylotus">Atylotus</tp:taxon-name-part> <tp:taxon-name-part taxon-name-part-type="species" reg="nigromaculatus">nigromaculatus</tp:taxon-name-part></tp:taxon-name></italic>, eyes with thin black horizontal line (hl) <bold>I</bold> <italic><tp:taxon-name><tp:taxon-name-part taxon-name-part-type="genus" reg="Atylotus">Atylotus</tp:taxon-name-part> <tp:taxon-name-part taxon-name-part-type="species" reg="diurnus">diurnus</tp:taxon-name-part></tp:taxon-name></italic>, haltares (ht), wing with indistinct appendix (px) <bold>J</bold> <italic><tp:taxon-name><tp:taxon-name-part taxon-name-part-type="genus" reg="Haematopota">Haematopota</tp:taxon-name-part> <tp:taxon-name-part taxon-name-part-type="species" reg="duttoni">duttoni</tp:taxon-name-part></tp:taxon-name></italic> <bold>K</bold> <italic><tp:taxon-name><tp:taxon-name-part taxon-name-part-type="genus" reg="Haematopota">Haematopota</tp:taxon-name-part> <tp:taxon-name-part taxon-name-part-type="species" reg="fenestralis">fenestralis</tp:taxon-name-part></tp:taxon-name></italic>, double white streak (ds) <bold>L</bold> <italic><tp:taxon-name><tp:taxon-name-part taxon-name-part-type="genus" reg="Chrysops">Chrysops</tp:taxon-name-part> <tp:taxon-name-part taxon-name-part-type="species" reg="distinctipennis">distinctipennis</tp:taxon-name-part></tp:taxon-name></italic>, hair tufts (hf), bifurcating band (bf).</p></caption><graphic xmlns:xlink="http://www.w3.org/1999/xlink" xlink:href="zookeys-769-117-g003.jpg" position="float" orientation="portrait" xlink:type="simple" id="oo_212725.jpg"/></fig><supplementary-material xmlns:xlink="http://www.w3.org/1999/xlink" id="S2" position="float" orientation="portrait" xlink:type="simple"><label>Supplementary material 2</label><caption><p>Supplementary figures S1-S13</p></caption><media xlink:href="zookeys-769-117-s002.pdf" mimetype="application" mime-subtype="pdf" position="float" orientation="portrait" xlink:type="simple" id="oo_212728.pdf"/><permissions><license license-type="creative-commons-attribution" xlink:href="http://creativecommons.org/licenses/by/4.0/" xlink:type="simple"><license-p>This is an open access article distributed under the terms of the Creative Commons Attribution License (CC BY 4.0), which permits unrestricted use, distribution, and reproduction in any medium, provided the original author and source are credited.</license-p></license></permissions><attrib specific-use="authors">Claire M. Mugasa, Jandouwe Villinger, Joseph Gitau, Nelly Ndungu, Marc Ciosi, Daniel Masiga</attrib></supplementary-material></tp:treatment-sec><ref-list><ref id="B38"><mixed-citation xmlns:xlink="http://www.w3.org/1999/xlink" xlink:type="simple">
          <person-group><name name-style="western"><surname>Oldroyd</surname><given-names>H</given-names></name></person-group> (<year>1954</year>) <source>The horseflies (<tp:taxon-name><tp:taxon-name-part taxon-name-part-type="order">Diptera</tp:taxon-name-part></tp:taxon-name>: <tp:taxon-name><tp:taxon-name-part taxon-name-part-type="family">Tabanidae</tp:taxon-name-part></tp:taxon-name>) of the Ethiopian Region. Volume II. <italic><tp:taxon-name><tp:taxon-name-part taxon-name-part-type="genus">Tabanus</tp:taxon-name-part></tp:taxon-name></italic> and related genera.</source> <publisher-name>British Museum (Natural History)</publisher-name>, <publisher-loc>London</publisher-loc>, <size units="page">341 pp</size>.</mixed-citation></ref></ref-list></tp:taxon-treatment>
