# Supplementary material for: Morphological re-description and molecular identification of Tabanidae (Diptera) in East Africa
Source: Zookeys. 2018 Jun 26;(769):117–44. doi: 10.3897/zookeys.769.21144 (PMC6030178; doi:10.3897/zookeys.769.21144)
Supplement: XML Treatment for Atylotus nigromaculatus [file zookeys.769.21144-treatment8.xml]

<!DOCTYPE tp:taxon-treatment
  PUBLIC "-//TaxonX//DTD Taxonomic Treatment Publishing DTD v0 20100105//EN" "tax-treatment-NSO.dtd">
<tp:taxon-treatment xmlns:tp="http://www.plazi.org/taxpub"><tp:treatment-meta><kwd-group><label>Taxon classification</label><kwd><named-content xmlns:xlink="http://www.w3.org/1999/xlink" content-type="kingdom">Animalia</named-content></kwd><kwd><named-content xmlns:xlink="http://www.w3.org/1999/xlink" content-type="order">Diptera</named-content></kwd><kwd><named-content xmlns:xlink="http://www.w3.org/1999/xlink" content-type="family">Tabanidae</named-content></kwd></kwd-group><mixed-citation publication-type="journal"><person-group><name><surname>Mugasa</surname><given-names>Claire M.</given-names></name><name><surname>Villinger</surname><given-names>Jandouwe</given-names></name><name><surname>Gitau</surname><given-names>Joseph</given-names></name><name><surname>Ndungu</surname><given-names>Nelly</given-names></name><name><surname>Marc Ciosi</surname><given-names/></name><name><surname>Masiga</surname><given-names>Daniel</given-names></name></person-group><article-title>Morphological re-description and molecular identification of <tp:taxon-name><tp:taxon-name-part taxon-name-part-type="family">Tabanidae</tp:taxon-name-part></tp:taxon-name> (<tp:taxon-name><tp:taxon-name-part taxon-name-part-type="order">Diptera</tp:taxon-name-part></tp:taxon-name>) in East Africa</article-title><source>Zookeys</source><day>26</day><month>6</month><year>2018</year><volume>2018</volume><issue>769</issue><fpage>117</fpage><lpage>144</lpage><pub-id pub-id-type="doi">10.3897/zookeys.769.21144</pub-id></mixed-citation></tp:treatment-meta><tp:nomenclature><tp:taxon-name>
              <tp:taxon-name-part taxon-name-part-type="genus" reg="Atylotus">Atylotus</tp:taxon-name-part>
              <tp:taxon-name-part taxon-name-part-type="species" reg="nigromaculatus">nigromaculatus</tp:taxon-name-part>
            </tp:taxon-name><tp:taxon-authority>Ricardo, 1900</tp:taxon-authority><xref ref-type="fig" rid="F3">Fig. 3H</xref></tp:nomenclature><tp:treatment-sec sec-type="Location" id="SECID0EN5BG"><title>Location.</title><p>Tarangire National Park, Tanzania; Nguruman, Kenya.</p><p>Generally, slender body covered with dense golden-brown hair (Suppl. material <xref ref-type="supplementary-material" rid="S2">2</xref>: Figure S8A).</p></tp:treatment-sec><tp:treatment-sec sec-type="Descriprion" id="SECID0EY5BG"><title>Descriprion.</title><p>Head. Head wide, posterior vertex slightly concave. Eyes pale golden brown with thin black horizontal line or band. Eyes separated by narrow golden-brown frons on posterior quarter and black anteriorly. Callus in two well-separated lower and upper parts shiny black and vaguely round (Suppl. material <xref ref-type="supplementary-material" rid="S2">2</xref>: Figure S8B). Antenna golden brown; Scapes with white hair and black hair anteriorly as does the pedicel. Pedicel less distinct as it closely adheres to much larger flagellum. Second palp segment white with white and black hair but only white hair seen ventrally; brown labellum (Suppl. material <xref ref-type="supplementary-material" rid="S2">2</xref>: Figure S8B).</p><p>Thorax. Black thorax with indistinct stripes and golden-brown hair (Suppl. material <xref ref-type="supplementary-material" rid="S2">2</xref>: Figure S8C). Indistinct hair tufts at postalar callus. Halteres yellowish white and clear wing; R4 with small appendix (Fig. <xref ref-type="fig" rid="F4">4D</xref>; Suppl. material <xref ref-type="supplementary-material" rid="S2">2</xref>: Figure S8A). Fore tibia black distally and light brown towards femur with black and white hair. Fore femur brown with grey patch at proximal end with white hair all over. Fore tarsus black with black hair (Suppl. material <xref ref-type="supplementary-material" rid="S2">2</xref>: Figure S8D). Hind tibia light brown with black and white hair, while hind femur light brown and proximally blackish grey with white hair all over the femur. Hind tarsus light brown with black and white hair (Suppl. material <xref ref-type="supplementary-material" rid="S2">2</xref>: Figure S8E); middle leg similar to hind leg.</p><p>Abdomen. Brown abdomen, slender and slightly tapers posteriorly. Broad black median band that longitudinally dissects abdomen; band with black recumbent hair (Fig. <xref ref-type="fig" rid="F4">4D</xref>). Brown patches with brown recumbent hair on either side of the band on first to fourth segment. Fifth to seventh segments black. Lateral abdominal margins black (Suppl. material <xref ref-type="supplementary-material" rid="S2">2</xref>: Figure S8C). Ventral surface of abdomen brown with white hair and dark grey margins.</p></tp:treatment-sec><tp:treatment-sec sec-type="notes" id="SECID0EHAAI"><title>Note.</title><p>
              <italic><tp:taxon-name><tp:taxon-name-part taxon-name-part-type="genus" reg="Atylotus">Atylotus</tp:taxon-name-part> <tp:taxon-name-part taxon-name-part-type="species" reg="nigromaculatus">nigromaculatus</tp:taxon-name-part></tp:taxon-name></italic> is the only species in genus <italic><tp:taxon-name><tp:taxon-name-part taxon-name-part-type="genus" reg="Atylotus">Atylotus</tp:taxon-name-part></tp:taxon-name></italic> described by <xref ref-type="bibr" rid="B38">Oldroyd (1954)</xref> whose eyes have no band. The morphological features described in this study are similar to features described by <xref ref-type="bibr" rid="B46">Taioe et al. (2017)</xref> of specimen collected from South Africa.</p></tp:treatment-sec><tp:treatment-sec><!--Section generated to contain objects referenced in tp:taxon-treatment.--><fig id="F3" position="float" orientation="portrait"><label>Figure 3.</label><caption><p>Whole tabanid flies. <bold>A</bold> <italic><tp:taxon-name><tp:taxon-name-part taxon-name-part-type="genus" reg="Ancala">Ancala</tp:taxon-name-part> <tp:taxon-name-part taxon-name-part-type="species" reg="fasciata">fasciata</tp:taxon-name-part></tp:taxon-name></italic>, discal cell (dc) <bold>B</bold> <italic><tp:taxon-name><tp:taxon-name-part taxon-name-part-type="genus" reg="Tabanus">Tabanus</tp:taxon-name-part> <tp:taxon-name-part taxon-name-part-type="species" reg="thoracinus">thoracinus</tp:taxon-name-part></tp:taxon-name></italic>, discal cell (dc), haltare (ht) <bold>C</bold> <italic><tp:taxon-name><tp:taxon-name-part taxon-name-part-type="genus" reg="Tabanus">Tabanus</tp:taxon-name-part> <tp:taxon-name-part taxon-name-part-type="species" reg="donaldsoni">donaldsoni</tp:taxon-name-part></tp:taxon-name></italic>, distinct R4 appendix (px) <bold>D</bold> <italic><tp:taxon-name><tp:taxon-name-part taxon-name-part-type="genus" reg="Tabanus">Tabanus</tp:taxon-name-part> <tp:taxon-name-part taxon-name-part-type="species" reg="taeniola">taeniola</tp:taxon-name-part></tp:taxon-name></italic>, median stripe (ms), parafacial hair (pf), antennae (at), labellum (lbl), palpus (lp) <bold>E</bold> <italic><tp:taxon-name><tp:taxon-name-part taxon-name-part-type="genus" reg="Tabanus">Tabanus</tp:taxon-name-part> <tp:taxon-name-part taxon-name-part-type="species" reg="taeniola">taeniola</tp:taxon-name-part> <tp:taxon-name-part taxon-name-part-type="subspecies" reg="variatus">variatus</tp:taxon-name-part></tp:taxon-name></italic>, medial triangles (mt), peri-median bands (pm) <bold>F</bold> <italic><tp:taxon-name><tp:taxon-name-part taxon-name-part-type="genus" reg="Tabanus">Tabanus</tp:taxon-name-part> <tp:taxon-name-part taxon-name-part-type="species" reg="gratus">gratus</tp:taxon-name-part></tp:taxon-name></italic>, haltares (ht), comma shaped shades (cm) <bold>G</bold> <italic><tp:taxon-name><tp:taxon-name-part taxon-name-part-type="genus" reg="Tabanus">Tabanus</tp:taxon-name-part> <tp:taxon-name-part taxon-name-part-type="species" reg="guineensis">guineensis</tp:taxon-name-part></tp:taxon-name></italic> <bold>H</bold> <italic><tp:taxon-name><tp:taxon-name-part taxon-name-part-type="genus" reg="Atylotus">Atylotus</tp:taxon-name-part> <tp:taxon-name-part taxon-name-part-type="species" reg="nigromaculatus">nigromaculatus</tp:taxon-name-part></tp:taxon-name></italic>, eyes with thin black horizontal line (hl) <bold>I</bold> <italic><tp:taxon-name><tp:taxon-name-part taxon-name-part-type="genus" reg="Atylotus">Atylotus</tp:taxon-name-part> <tp:taxon-name-part taxon-name-part-type="species" reg="diurnus">diurnus</tp:taxon-name-part></tp:taxon-name></italic>, haltares (ht), wing with indistinct appendix (px) <bold>J</bold> <italic><tp:taxon-name><tp:taxon-name-part taxon-name-part-type="genus" reg="Haematopota">Haematopota</tp:taxon-name-part> <tp:taxon-name-part taxon-name-part-type="species" reg="duttoni">duttoni</tp:taxon-name-part></tp:taxon-name></italic> <bold>K</bold> <italic><tp:taxon-name><tp:taxon-name-part taxon-name-part-type="genus" reg="Haematopota">Haematopota</tp:taxon-name-part> <tp:taxon-name-part taxon-name-part-type="species" reg="fenestralis">fenestralis</tp:taxon-name-part></tp:taxon-name></italic>, double white streak (ds) <bold>L</bold> <italic><tp:taxon-name><tp:taxon-name-part taxon-name-part-type="genus" reg="Chrysops">Chrysops</tp:taxon-name-part> <tp:taxon-name-part taxon-name-part-type="species" reg="distinctipennis">distinctipennis</tp:taxon-name-part></tp:taxon-name></italic>, hair tufts (hf), bifurcating band (bf).</p></caption><graphic xmlns:xlink="http://www.w3.org/1999/xlink" xlink:href="zookeys-769-117-g003.jpg" position="float" orientation="portrait" xlink:type="simple" id="oo_212725.jpg"/></fig><supplementary-material xmlns:xlink="http://www.w3.org/1999/xlink" id="S2" position="float" orientation="portrait" xlink:type="simple"><label>Supplementary material 2</label><caption><p>Supplementary figures S1-S13</p></caption><media xlink:href="zookeys-769-117-s002.pdf" mimetype="application" mime-subtype="pdf" position="float" orientation="portrait" xlink:type="simple" id="oo_212728.pdf"/><permissions><license license-type="creative-commons-attribution" xlink:href="http://creativecommons.org/licenses/by/4.0/" xlink:type="simple"><license-p>This is an open access article distributed under the terms of the Creative Commons Attribution License (CC BY 4.0), which permits unrestricted use, distribution, and reproduction in any medium, provided the original author and source are credited.</license-p></license></permissions><attrib specific-use="authors">Claire M. Mugasa, Jandouwe Villinger, Joseph Gitau, Nelly Ndungu, Marc Ciosi, Daniel Masiga</attrib></supplementary-material><fig id="F4" position="float" orientation="portrait"><label>Figure 4.</label><caption><p>Key morphological features of sampled tabanid species<bold>. A</bold> <italic><tp:taxon-name><tp:taxon-name-part taxon-name-part-type="genus" reg="Ancala">Ancala</tp:taxon-name-part> <tp:taxon-name-part taxon-name-part-type="species" reg="fasciata">fasciata</tp:taxon-name-part></tp:taxon-name></italic> <bold>B</bold> <italic><tp:taxon-name><tp:taxon-name-part taxon-name-part-type="genus" reg="Tabanus">Tabanus</tp:taxon-name-part> <tp:taxon-name-part taxon-name-part-type="species" reg="donaldsoni">donaldsoni</tp:taxon-name-part></tp:taxon-name></italic> green eyes (in fresh sample) <bold>C</bold> <italic><tp:taxon-name><tp:taxon-name-part taxon-name-part-type="genus" reg="Tabanus">Tabanus</tp:taxon-name-part> <tp:taxon-name-part taxon-name-part-type="species" reg="donaldsoni">donaldsoni</tp:taxon-name-part></tp:taxon-name></italic>, wing with distinct R4 appendix (px), indistict hair tuft (hf) <bold>D</bold> <italic><tp:taxon-name><tp:taxon-name-part taxon-name-part-type="genus" reg="Atylotus">Atylotus</tp:taxon-name-part> <tp:taxon-name-part taxon-name-part-type="species" reg="nigromaculatus">nigromaculatus</tp:taxon-name-part></tp:taxon-name></italic>, wing with short, clear appendix on R4 <bold>E</bold> <italic><tp:taxon-name><tp:taxon-name-part taxon-name-part-type="genus" reg="Haematopota">Haematopota</tp:taxon-name-part> <tp:taxon-name-part taxon-name-part-type="species" reg="duttoni">duttoni</tp:taxon-name-part></tp:taxon-name></italic>, mottled wing with a right angled white thick line (in black circle) between vein A1 and the wing margin, the R4 has a long appendix <bold>F</bold> <italic><tp:taxon-name><tp:taxon-name-part taxon-name-part-type="genus" reg="Haematopota">Haematopota</tp:taxon-name-part> <tp:taxon-name-part taxon-name-part-type="species" reg="fenestralis">fenestralis</tp:taxon-name-part></tp:taxon-name></italic>, shiny black callus on frons, eyes have bright coloured bands <bold>G</bold> <italic><tp:taxon-name><tp:taxon-name-part taxon-name-part-type="genus" reg="Chrysops">Chrysops</tp:taxon-name-part> <tp:taxon-name-part taxon-name-part-type="species" reg="brucei">brucei</tp:taxon-name-part></tp:taxon-name></italic>, lateral view of head showing the antenna, black mouth parts and brown legs (partial).</p></caption><graphic xmlns:xlink="http://www.w3.org/1999/xlink" xlink:href="zookeys-769-117-g004.jpg" position="float" orientation="portrait" xlink:type="simple" id="oo_212726.jpg"/></fig></tp:treatment-sec><ref-list><ref id="B38"><mixed-citation xmlns:xlink="http://www.w3.org/1999/xlink" xlink:type="simple">
          <person-group><name name-style="western"><surname>Oldroyd</surname><given-names>H</given-names></name></person-group> (<year>1954</year>) <source>The horseflies (<tp:taxon-name><tp:taxon-name-part taxon-name-part-type="order">Diptera</tp:taxon-name-part></tp:taxon-name>: <tp:taxon-name><tp:taxon-name-part taxon-name-part-type="family">Tabanidae</tp:taxon-name-part></tp:taxon-name>) of the Ethiopian Region. Volume II. <italic><tp:taxon-name><tp:taxon-name-part taxon-name-part-type="genus">Tabanus</tp:taxon-name-part></tp:taxon-name></italic> and related genera.</source> <publisher-name>British Museum (Natural History)</publisher-name>, <publisher-loc>London</publisher-loc>, <size units="page">341 pp</size>.</mixed-citation></ref><ref id="B46"><mixed-citation xmlns:xlink="http://www.w3.org/1999/xlink" xlink:type="simple">
          <person-group><name name-style="western"><surname>Taioe</surname><given-names>MO</given-names></name><name name-style="western"><surname>Motloang</surname><given-names>YM</given-names></name><name name-style="western"><surname>Namangala</surname><given-names>B</given-names></name><name name-style="western"><surname>Chota</surname><given-names>A</given-names></name><name name-style="western"><surname>Molefe</surname><given-names>NI</given-names></name><name name-style="western"><surname>Musinguzi</surname><given-names>S</given-names></name><name name-style="western"><surname>Suganuma</surname><given-names>K</given-names></name><name name-style="western"><surname>Hayes</surname><given-names>P</given-names></name><name name-style="western"><surname>Tsilo</surname><given-names>TJ</given-names></name><name name-style="western"><surname>Chainey</surname><given-names>J</given-names></name><name name-style="western"><surname>Inoue</surname><given-names>N</given-names></name><name name-style="western"><surname>Thekisoe</surname><given-names>OMM</given-names></name></person-group> (<year>2017</year>) <article-title>Characterization of tabanid flies (<tp:taxon-name><tp:taxon-name-part taxon-name-part-type="order">Diptera</tp:taxon-name-part></tp:taxon-name>: <italic><tp:taxon-name><tp:taxon-name-part taxon-name-part-type="family">Tabanidae</tp:taxon-name-part></tp:taxon-name></italic>) in South Africa and Zambia and detection of protozoan parasites they are harbouring.</article-title> <source>Parasitology</source> <volume>144</volume>: <fpage>1162</fpage>–<lpage>1178</lpage>. <ext-link xlink:type="simple" ext-link-type="doi" xlink:href="10.1017/S0031182017000440">https://doi.org/10.1017/S0031182017000440</ext-link></mixed-citation></ref></ref-list></tp:taxon-treatment>
