# Supplementary material for: Morphological re-description and molecular identification of Tabanidae (Diptera) in East Africa
Source: Zookeys. 2018 Jun 26;(769):117–44. doi: 10.3897/zookeys.769.21144 (PMC6030178; doi:10.3897/zookeys.769.21144)
Supplement: XML Treatment for Haematopota duttoni [file zookeys.769.21144-treatment10.xml]

<!DOCTYPE tp:taxon-treatment
  PUBLIC "-//TaxonX//DTD Taxonomic Treatment Publishing DTD v0 20100105//EN" "tax-treatment-NSO.dtd">
<tp:taxon-treatment xmlns:tp="http://www.plazi.org/taxpub"><tp:treatment-meta><kwd-group><label>Taxon classification</label><kwd><named-content xmlns:xlink="http://www.w3.org/1999/xlink" content-type="kingdom">Animalia</named-content></kwd><kwd><named-content xmlns:xlink="http://www.w3.org/1999/xlink" content-type="order">Diptera</named-content></kwd><kwd><named-content xmlns:xlink="http://www.w3.org/1999/xlink" content-type="family">Tabanidae</named-content></kwd></kwd-group><mixed-citation publication-type="journal"><person-group><name><surname>Mugasa</surname><given-names>Claire M.</given-names></name><name><surname>Villinger</surname><given-names>Jandouwe</given-names></name><name><surname>Gitau</surname><given-names>Joseph</given-names></name><name><surname>Ndungu</surname><given-names>Nelly</given-names></name><name><surname>Marc Ciosi</surname><given-names/></name><name><surname>Masiga</surname><given-names>Daniel</given-names></name></person-group><article-title>Morphological re-description and molecular identification of <tp:taxon-name><tp:taxon-name-part taxon-name-part-type="family">Tabanidae</tp:taxon-name-part></tp:taxon-name> (<tp:taxon-name><tp:taxon-name-part taxon-name-part-type="order">Diptera</tp:taxon-name-part></tp:taxon-name>) in East Africa</article-title><source>Zookeys</source><day>26</day><month>6</month><year>2018</year><volume>2018</volume><issue>769</issue><fpage>117</fpage><lpage>144</lpage><pub-id pub-id-type="doi">10.3897/zookeys.769.21144</pub-id></mixed-citation></tp:treatment-meta><tp:nomenclature><tp:taxon-name>
              <tp:taxon-name-part taxon-name-part-type="genus" reg="Haematopota">Haematopota</tp:taxon-name-part>
              <tp:taxon-name-part taxon-name-part-type="species" reg="duttoni">duttoni</tp:taxon-name-part>
            </tp:taxon-name><tp:taxon-authority>Newstead, Dutton &amp; Todd, 1907</tp:taxon-authority><xref ref-type="fig" rid="F3">Fig. 3J</xref></tp:nomenclature><tp:treatment-sec sec-type="Location" id="SECID0EJHAI"><title>Location.</title><p>Shimba Hills, Kenya.</p></tp:treatment-sec><tp:treatment-sec sec-type="Descriprion" id="SECID0EOHAI"><title>Descriprion.</title><p>Head. Head wider than thorax with vertex at the posterior distinctly concave (Suppl. material <xref ref-type="supplementary-material" rid="S2">2</xref>: Figure S10A). Black eyes with brightly coloured zig-zag bands that fade on preservation. Eyes separated by wide frons; anterior third (1/3) of frons brown with brown and black hair, posteriorly blackish grey with whitish grey hair. Frontal callus shiny brown, wider than long, spanning entire width of frons. Pair of round dark brown purplish velvety spots above frontal callus at either side towards lateral margins of frons. Below frontal callus velvety dark brownish black sub callus. Below vertex of frons medially small black round velvety spot (Suppl. material <xref ref-type="supplementary-material" rid="S2">2</xref>: Figure S10B). Antennae typical of genus <italic><tp:taxon-name><tp:taxon-name-part taxon-name-part-type="genus" reg="Haematopota">Haematopota</tp:taxon-name-part></tp:taxon-name></italic>; three segments dark brown with black and few short white hairs. Scape long and slightly wide, pedicel globular with anterior spike-like projection. Flagellum long and slender with three black annulations that have fine black hair. Second palpal segment elongate, light brown with white and black hair. Labellum dark brown (Suppl. material <xref ref-type="supplementary-material" rid="S2">2</xref>: Figure S10C).</p><p>Thorax. Thorax greyish brown with black and white hair. Median and sub lateral stripes whitish and run down to the posterior end of thorax. Fore tibia laterally flattened and dark brown with black and (few) white hair. Fore femur dark brown with black hair. Hind tibia dark brown with black and white hair; hind femur dark brown with black hair. Middle legs resemble hind legs. Tarsi of all legs dark brown with black hair. Wing is brown and mottled characteristic of genus, with typical basicosta with sharp projection and costa covered with short black hair without longitudinal groove. Wing with brown patterns (descriptive of species <italic><tp:taxon-name><tp:taxon-name-part taxon-name-part-type="genus" reg="Haematopota">H.</tp:taxon-name-part> <tp:taxon-name-part taxon-name-part-type="species" reg="duttoni">duttoni</tp:taxon-name-part></tp:taxon-name></italic>) and right-angled thick white line (shaped as “7”) running from vein A1 towards wing margin. Wing vein R4 with long appendix (Fig. <xref ref-type="fig" rid="F4">4E</xref>, Suppl. material <xref ref-type="supplementary-material" rid="S2">2</xref>: Figure S10D). Halteres yellowish white centrally and progressively darken to light brown and then to darker brown at margin. Stalk of halteres yellowish white.</p><p>Abdomen. Abdomen dark brownish black without patterns and with black and white hair and lateral margins almost parallel to each other. Ventrally, abdomen ashy grey with black hair. Median part dark brown with fine white hair (Suppl. material <xref ref-type="supplementary-material" rid="S2">2</xref>: Figure S10A).</p></tp:treatment-sec><tp:treatment-sec><!--Section generated to contain objects referenced in tp:taxon-treatment.--><fig id="F3" position="float" orientation="portrait"><label>Figure 3.</label><caption><p>Whole tabanid flies. <bold>A</bold> <italic><tp:taxon-name><tp:taxon-name-part taxon-name-part-type="genus" reg="Ancala">Ancala</tp:taxon-name-part> <tp:taxon-name-part taxon-name-part-type="species" reg="fasciata">fasciata</tp:taxon-name-part></tp:taxon-name></italic>, discal cell (dc) <bold>B</bold> <italic><tp:taxon-name><tp:taxon-name-part taxon-name-part-type="genus" reg="Tabanus">Tabanus</tp:taxon-name-part> <tp:taxon-name-part taxon-name-part-type="species" reg="thoracinus">thoracinus</tp:taxon-name-part></tp:taxon-name></italic>, discal cell (dc), haltare (ht) <bold>C</bold> <italic><tp:taxon-name><tp:taxon-name-part taxon-name-part-type="genus" reg="Tabanus">Tabanus</tp:taxon-name-part> <tp:taxon-name-part taxon-name-part-type="species" reg="donaldsoni">donaldsoni</tp:taxon-name-part></tp:taxon-name></italic>, distinct R4 appendix (px) <bold>D</bold> <italic><tp:taxon-name><tp:taxon-name-part taxon-name-part-type="genus" reg="Tabanus">Tabanus</tp:taxon-name-part> <tp:taxon-name-part taxon-name-part-type="species" reg="taeniola">taeniola</tp:taxon-name-part></tp:taxon-name></italic>, median stripe (ms), parafacial hair (pf), antennae (at), labellum (lbl), palpus (lp) <bold>E</bold> <italic><tp:taxon-name><tp:taxon-name-part taxon-name-part-type="genus" reg="Tabanus">Tabanus</tp:taxon-name-part> <tp:taxon-name-part taxon-name-part-type="species" reg="taeniola">taeniola</tp:taxon-name-part> <tp:taxon-name-part taxon-name-part-type="subspecies" reg="variatus">variatus</tp:taxon-name-part></tp:taxon-name></italic>, medial triangles (mt), peri-median bands (pm) <bold>F</bold> <italic><tp:taxon-name><tp:taxon-name-part taxon-name-part-type="genus" reg="Tabanus">Tabanus</tp:taxon-name-part> <tp:taxon-name-part taxon-name-part-type="species" reg="gratus">gratus</tp:taxon-name-part></tp:taxon-name></italic>, haltares (ht), comma shaped shades (cm) <bold>G</bold> <italic><tp:taxon-name><tp:taxon-name-part taxon-name-part-type="genus" reg="Tabanus">Tabanus</tp:taxon-name-part> <tp:taxon-name-part taxon-name-part-type="species" reg="guineensis">guineensis</tp:taxon-name-part></tp:taxon-name></italic> <bold>H</bold> <italic><tp:taxon-name><tp:taxon-name-part taxon-name-part-type="genus" reg="Atylotus">Atylotus</tp:taxon-name-part> <tp:taxon-name-part taxon-name-part-type="species" reg="nigromaculatus">nigromaculatus</tp:taxon-name-part></tp:taxon-name></italic>, eyes with thin black horizontal line (hl) <bold>I</bold> <italic><tp:taxon-name><tp:taxon-name-part taxon-name-part-type="genus" reg="Atylotus">Atylotus</tp:taxon-name-part> <tp:taxon-name-part taxon-name-part-type="species" reg="diurnus">diurnus</tp:taxon-name-part></tp:taxon-name></italic>, haltares (ht), wing with indistinct appendix (px) <bold>J</bold> <italic><tp:taxon-name><tp:taxon-name-part taxon-name-part-type="genus" reg="Haematopota">Haematopota</tp:taxon-name-part> <tp:taxon-name-part taxon-name-part-type="species" reg="duttoni">duttoni</tp:taxon-name-part></tp:taxon-name></italic> <bold>K</bold> <italic><tp:taxon-name><tp:taxon-name-part taxon-name-part-type="genus" reg="Haematopota">Haematopota</tp:taxon-name-part> <tp:taxon-name-part taxon-name-part-type="species" reg="fenestralis">fenestralis</tp:taxon-name-part></tp:taxon-name></italic>, double white streak (ds) <bold>L</bold> <italic><tp:taxon-name><tp:taxon-name-part taxon-name-part-type="genus" reg="Chrysops">Chrysops</tp:taxon-name-part> <tp:taxon-name-part taxon-name-part-type="species" reg="distinctipennis">distinctipennis</tp:taxon-name-part></tp:taxon-name></italic>, hair tufts (hf), bifurcating band (bf).</p></caption><graphic xmlns:xlink="http://www.w3.org/1999/xlink" xlink:href="zookeys-769-117-g003.jpg" position="float" orientation="portrait" xlink:type="simple" id="oo_212725.jpg"/></fig><supplementary-material xmlns:xlink="http://www.w3.org/1999/xlink" id="S2" position="float" orientation="portrait" xlink:type="simple"><label>Supplementary material 2</label><caption><p>Supplementary figures S1-S13</p></caption><media xlink:href="zookeys-769-117-s002.pdf" mimetype="application" mime-subtype="pdf" position="float" orientation="portrait" xlink:type="simple" id="oo_212728.pdf"/><permissions><license license-type="creative-commons-attribution" xlink:href="http://creativecommons.org/licenses/by/4.0/" xlink:type="simple"><license-p>This is an open access article distributed under the terms of the Creative Commons Attribution License (CC BY 4.0), which permits unrestricted use, distribution, and reproduction in any medium, provided the original author and source are credited.</license-p></license></permissions><attrib specific-use="authors">Claire M. Mugasa, Jandouwe Villinger, Joseph Gitau, Nelly Ndungu, Marc Ciosi, Daniel Masiga</attrib></supplementary-material><fig id="F4" position="float" orientation="portrait"><label>Figure 4.</label><caption><p>Key morphological features of sampled tabanid species<bold>. A</bold> <italic><tp:taxon-name><tp:taxon-name-part taxon-name-part-type="genus" reg="Ancala">Ancala</tp:taxon-name-part> <tp:taxon-name-part taxon-name-part-type="species" reg="fasciata">fasciata</tp:taxon-name-part></tp:taxon-name></italic> <bold>B</bold> <italic><tp:taxon-name><tp:taxon-name-part taxon-name-part-type="genus" reg="Tabanus">Tabanus</tp:taxon-name-part> <tp:taxon-name-part taxon-name-part-type="species" reg="donaldsoni">donaldsoni</tp:taxon-name-part></tp:taxon-name></italic> green eyes (in fresh sample) <bold>C</bold> <italic><tp:taxon-name><tp:taxon-name-part taxon-name-part-type="genus" reg="Tabanus">Tabanus</tp:taxon-name-part> <tp:taxon-name-part taxon-name-part-type="species" reg="donaldsoni">donaldsoni</tp:taxon-name-part></tp:taxon-name></italic>, wing with distinct R4 appendix (px), indistict hair tuft (hf) <bold>D</bold> <italic><tp:taxon-name><tp:taxon-name-part taxon-name-part-type="genus" reg="Atylotus">Atylotus</tp:taxon-name-part> <tp:taxon-name-part taxon-name-part-type="species" reg="nigromaculatus">nigromaculatus</tp:taxon-name-part></tp:taxon-name></italic>, wing with short, clear appendix on R4 <bold>E</bold> <italic><tp:taxon-name><tp:taxon-name-part taxon-name-part-type="genus" reg="Haematopota">Haematopota</tp:taxon-name-part> <tp:taxon-name-part taxon-name-part-type="species" reg="duttoni">duttoni</tp:taxon-name-part></tp:taxon-name></italic>, mottled wing with a right angled white thick line (in black circle) between vein A1 and the wing margin, the R4 has a long appendix <bold>F</bold> <italic><tp:taxon-name><tp:taxon-name-part taxon-name-part-type="genus" reg="Haematopota">Haematopota</tp:taxon-name-part> <tp:taxon-name-part taxon-name-part-type="species" reg="fenestralis">fenestralis</tp:taxon-name-part></tp:taxon-name></italic>, shiny black callus on frons, eyes have bright coloured bands <bold>G</bold> <italic><tp:taxon-name><tp:taxon-name-part taxon-name-part-type="genus" reg="Chrysops">Chrysops</tp:taxon-name-part> <tp:taxon-name-part taxon-name-part-type="species" reg="brucei">brucei</tp:taxon-name-part></tp:taxon-name></italic>, lateral view of head showing the antenna, black mouth parts and brown legs (partial).</p></caption><graphic xmlns:xlink="http://www.w3.org/1999/xlink" xlink:href="zookeys-769-117-g004.jpg" position="float" orientation="portrait" xlink:type="simple" id="oo_212726.jpg"/></fig></tp:treatment-sec></tp:taxon-treatment>
