# Supplementary material for: Morphological re-description and molecular identification of Tabanidae (Diptera) in East Africa
Source: Zookeys. 2018 Jun 26;(769):117–44. doi: 10.3897/zookeys.769.21144 (PMC6030178; doi:10.3897/zookeys.769.21144)
Supplement: XML Treatment for Chrysops brucei [file zookeys.769.21144-treatment13.xml]

<!DOCTYPE tp:taxon-treatment
  PUBLIC "-//TaxonX//DTD Taxonomic Treatment Publishing DTD v0 20100105//EN" "tax-treatment-NSO.dtd">
<tp:taxon-treatment xmlns:tp="http://www.plazi.org/taxpub"><tp:treatment-meta><kwd-group><label>Taxon classification</label><kwd><named-content xmlns:xlink="http://www.w3.org/1999/xlink" content-type="kingdom">Animalia</named-content></kwd><kwd><named-content xmlns:xlink="http://www.w3.org/1999/xlink" content-type="order">Diptera</named-content></kwd><kwd><named-content xmlns:xlink="http://www.w3.org/1999/xlink" content-type="family">Tabanidae</named-content></kwd></kwd-group><mixed-citation publication-type="journal"><person-group><name><surname>Mugasa</surname><given-names>Claire M.</given-names></name><name><surname>Villinger</surname><given-names>Jandouwe</given-names></name><name><surname>Gitau</surname><given-names>Joseph</given-names></name><name><surname>Ndungu</surname><given-names>Nelly</given-names></name><name><surname>Marc Ciosi</surname><given-names/></name><name><surname>Masiga</surname><given-names>Daniel</given-names></name></person-group><article-title>Morphological re-description and molecular identification of <tp:taxon-name><tp:taxon-name-part taxon-name-part-type="family">Tabanidae</tp:taxon-name-part></tp:taxon-name> (<tp:taxon-name><tp:taxon-name-part taxon-name-part-type="order">Diptera</tp:taxon-name-part></tp:taxon-name>) in East Africa</article-title><source>Zookeys</source><day>26</day><month>6</month><year>2018</year><volume>2018</volume><issue>769</issue><fpage>117</fpage><lpage>144</lpage><pub-id pub-id-type="doi">10.3897/zookeys.769.21144</pub-id></mixed-citation></tp:treatment-meta><tp:nomenclature><tp:taxon-name>
              <tp:taxon-name-part taxon-name-part-type="genus" reg="Chrysops">Chrysops</tp:taxon-name-part>
              <tp:taxon-name-part taxon-name-part-type="species" reg="brucei">brucei</tp:taxon-name-part>
            </tp:taxon-name><tp:taxon-authority>Austen, 1907</tp:taxon-authority><xref ref-type="fig" rid="F4">Fig. 4G</xref></tp:nomenclature><tp:treatment-sec sec-type="Location" id="SECID0E6QAI"><title>Location.</title><p>Wakiso, Uganda</p></tp:treatment-sec><tp:treatment-sec sec-type="Descriprion" id="SECID0EERAI"><title>Descriprion.</title><p>Head. Head as wide as thorax with black eyes separated by dark brown frons. Frons widened slightly towards antennae and has black and brown long-standing hair. Callus black and glossy. Lower callus wider than long and oval shaped; upper callus with three ocelli arranged in triangular pattern (two lateral and one median ocellus) (Suppl. material <xref ref-type="supplementary-material" rid="S2">2</xref>: Figure S12A). Antennae black with long black hair. Scape and pedicel almost of equal length although scapes slightly longer. Flagellum equally slender with indistinctly marked annulations. Second segment of the palpus brown, slender with black hair; labellum black (Fig. <xref ref-type="fig" rid="F4">4G</xref>; Suppl. material <xref ref-type="supplementary-material" rid="S2">2</xref>: Figure S12B).</p><p>Thorax. Black thorax with black and brown hair; sub-lateral stripes brown and reach posterior border of mesonotum. Basicosta of wing black with prominent thorn-like projection, while the costa is slender and long without longitudinal groove. Clear wing with longitudinal dark brown band that does not reach posterior margin. Fore leg dark brown with dark brown hair (Suppl. material <xref ref-type="supplementary-material" rid="S2">2</xref>: Figure S12B). Black halteres and stalk.</p><p>Abdomen. Abdomen black with black and white hair and parallel lateral sides that taper slightly at fifth segment. Each segment ashy grey at posterior margin with predominantly white hair. Indistinct greyish median stripe. Seventh segment rounded; ventral abdominal surface black with long fine whitish hair.</p></tp:treatment-sec><tp:treatment-sec><!--Section generated to contain objects referenced in tp:taxon-treatment.--><fig id="F4" position="float" orientation="portrait"><label>Figure 4.</label><caption><p>Key morphological features of sampled tabanid species<bold>. A</bold> <italic><tp:taxon-name><tp:taxon-name-part taxon-name-part-type="genus" reg="Ancala">Ancala</tp:taxon-name-part> <tp:taxon-name-part taxon-name-part-type="species" reg="fasciata">fasciata</tp:taxon-name-part></tp:taxon-name></italic> <bold>B</bold> <italic><tp:taxon-name><tp:taxon-name-part taxon-name-part-type="genus" reg="Tabanus">Tabanus</tp:taxon-name-part> <tp:taxon-name-part taxon-name-part-type="species" reg="donaldsoni">donaldsoni</tp:taxon-name-part></tp:taxon-name></italic> green eyes (in fresh sample) <bold>C</bold> <italic><tp:taxon-name><tp:taxon-name-part taxon-name-part-type="genus" reg="Tabanus">Tabanus</tp:taxon-name-part> <tp:taxon-name-part taxon-name-part-type="species" reg="donaldsoni">donaldsoni</tp:taxon-name-part></tp:taxon-name></italic>, wing with distinct R4 appendix (px), indistict hair tuft (hf) <bold>D</bold> <italic><tp:taxon-name><tp:taxon-name-part taxon-name-part-type="genus" reg="Atylotus">Atylotus</tp:taxon-name-part> <tp:taxon-name-part taxon-name-part-type="species" reg="nigromaculatus">nigromaculatus</tp:taxon-name-part></tp:taxon-name></italic>, wing with short, clear appendix on R4 <bold>E</bold> <italic><tp:taxon-name><tp:taxon-name-part taxon-name-part-type="genus" reg="Haematopota">Haematopota</tp:taxon-name-part> <tp:taxon-name-part taxon-name-part-type="species" reg="duttoni">duttoni</tp:taxon-name-part></tp:taxon-name></italic>, mottled wing with a right angled white thick line (in black circle) between vein A1 and the wing margin, the R4 has a long appendix <bold>F</bold> <italic><tp:taxon-name><tp:taxon-name-part taxon-name-part-type="genus" reg="Haematopota">Haematopota</tp:taxon-name-part> <tp:taxon-name-part taxon-name-part-type="species" reg="fenestralis">fenestralis</tp:taxon-name-part></tp:taxon-name></italic>, shiny black callus on frons, eyes have bright coloured bands <bold>G</bold> <italic><tp:taxon-name><tp:taxon-name-part taxon-name-part-type="genus" reg="Chrysops">Chrysops</tp:taxon-name-part> <tp:taxon-name-part taxon-name-part-type="species" reg="brucei">brucei</tp:taxon-name-part></tp:taxon-name></italic>, lateral view of head showing the antenna, black mouth parts and brown legs (partial).</p></caption><graphic xmlns:xlink="http://www.w3.org/1999/xlink" xlink:href="zookeys-769-117-g004.jpg" position="float" orientation="portrait" xlink:type="simple" id="oo_212726.jpg"/></fig><supplementary-material xmlns:xlink="http://www.w3.org/1999/xlink" id="S2" position="float" orientation="portrait" xlink:type="simple"><label>Supplementary material 2</label><caption><p>Supplementary figures S1-S13</p></caption><media xlink:href="zookeys-769-117-s002.pdf" mimetype="application" mime-subtype="pdf" position="float" orientation="portrait" xlink:type="simple" id="oo_212728.pdf"/><permissions><license license-type="creative-commons-attribution" xlink:href="http://creativecommons.org/licenses/by/4.0/" xlink:type="simple"><license-p>This is an open access article distributed under the terms of the Creative Commons Attribution License (CC BY 4.0), which permits unrestricted use, distribution, and reproduction in any medium, provided the original author and source are credited.</license-p></license></permissions><attrib specific-use="authors">Claire M. Mugasa, Jandouwe Villinger, Joseph Gitau, Nelly Ndungu, Marc Ciosi, Daniel Masiga</attrib></supplementary-material></tp:treatment-sec></tp:taxon-treatment>
